# Supplementary material for: Association of social vulnerability index and chimeric antigen receptor T-cell therapy administration, 2018-2023
Source: Oncologist. 2025 Jul 24;30(9):oyaf236. doi: 10.1093/oncolo/oyaf236 (PMC12422313; doi:10.1093/oncolo/oyaf236)
Supplement: oyaf236_Supplementary_Data [file oyaf236_supplementary_data.zip]

Archive with 1 entries (1 files):
- CAR-T SES Supplemental Materials.docx
